# Supplementary material for: Reinforcing one-carbon metabolism via folic acid/Folr1 promotes β-cell differentiation
Source: Nat Commun. 2021 Jun 7;12:3362. doi: 10.1038/s41467-021-23673-0 (PMC8184927; doi:10.1038/s41467-021-23673-0)
Supplement: Supplementary file 3 — Supplementary Data 1 [file 41467_2021_23673_MOESM3_ESM.xlsx]

## Sheet: Sheet1
		Metabolites' concentration
Metabolite ID	p_value	Non-ablated 1	Non-ablated 2	Non-ablated 3	Non-ablated 4	Non-ablated 5	Ablated 1	Ablated 2	Ablated 3	Ablated 4	Ablated 5	Ablated 6		Fold change (ablated/non-ablated)
alpha-linolenyl carnitine/gamma-linolenyl carnitine	0	1107233	1092452	1077929	976328	834339	700549	501268	557599	702215	785673	691701		0.645111
Linoleyl carnitine/Linoelaidyl carnitine	0	12999839	16043524	15362302	15276159	11167788	8752680	7823888	8017195	9391466	11182781	10119769		0.650295
SPHINGANINE	0	2558579	2718265	3120000	3094647	2104150	1708435	1750000	1485354	1761522	2225830	1850501		0.660852
GUANIDINOACETATE	0.01	3365410	5642763	2320000	4647822	2167250	844894	506000	689529	1064986	690654	619015		0.202788
GAMMA-LINOLENATE	0	2905006	1889506	2818015	2366889	1964468	1629220	1395352	1120401	1050448	1854859	1092961		0.56816
N-ACETYLASPARAGINE	0	909782	900310	782115	893592	742970	633821	580832	701621	680182	731519	741719		0.801986
tetradecanoyl carnitine(myristoyl carnitine)	0	3385167	3734965	3380472	3648102	2751390	2373026	1595133	2090194	2543921	3117376	2316112		0.692095
LINOLEATE	0.01	32429480	23277528	36985952	35536288	24412456	21427488	19817140	14122421	15337229	23398684	15607735		0.598955
trans-Hexadec-2-enoyl carnitine	0.01	5476001	6245896	6217376	6468776	4495077	4409552	2980437	3352761	4034382	4953548	4438482		0.696844
CREATININE	0.01	26005388	26111908	25600000	24276124	26063480	25474952	21000000	24126872	22216190	22621332	22171168		0.895504
PROTOPORPHYRIN	0.01	91082	156383	164000	212123	88278	99827	58100	21472	37382	54356	8726		0.327617
Elaidic carnitine/Vaccenyl carnitine	0.01	27288838	33590988	31633984	36904772	21935224	18329672	17751794	16151109	19870164	26194702	20980980		0.656731
ERUCATE	0.02	892874	800968	883687	1309116	698128	657379	555635	413299	394855	719482	446416		0.579285
BIS(2-ETHYLHEXYL)PHTHALATE	0.02	1419034	3256345	1960000	2514718	1620247	1168443	1130000	735752	673223	1193271	1236097		0.474821
CYTIDINE TRIPHOSPHATE	0.01	3970772	4780276	5732809	6678793	4262340	2130723	2917373	4270952	3189166	3786106	2848737		0.627436
ACETYLCHOLINE	0.02	139299296	144467440	126000000	132252736	89189432	64880664	85000000	98245648	104680432	96930608	90920816		0.713787
URIDINE TRIPHOSPHATE	0.01	11787944	14945610	15634815	17949388	12532614	7756328	9244622	13314084	10004119	11640317	9240340		0.700063
PHOSPHOSERINE	0.03	2647812	2670607	2280000	1589622	1229096	1038473	975000	1355592	835245	1541105	1198819		0.555514
CYTIDINE 2',3'-CYCLIC PHOSPHATE	0.02	1557309	1615264	1733994	1573563	1408454	1114958	1121396	1043022	947072	923663	1800841		0.734284
GUANOSINE TRIPHOSPHATE	0.03	5324956	6550976	8239952	10194594	5803806	2829918	4301751	5703933	4362878	5219383	3912722		0.607576
SERINE	0.04	59239360	51055460	50201272	35719712	32611822	29673060	29096106	38987104	28601622	26755332	30152154		0.667407
CHOLINE	0.04	932363712	483477536	748000000	605311168	426647872	387242048	337000000	381294848	410903904	318796672	413156064		0.586289
PHOSPHORYLCHOLINE	0.03	576501760	550814208	507000000	523853664	375192512	388988256	331000000	460578336	407271776	381360448	424627520		0.787434
CYCLIC GMP	0.03	1945266	1890904	2017683	1810354	1698018	1202487	1169186	1072617	1192560	1022954	2276784		0.706437
ASPARTATE	0.04	29280952	33217740	27476054	28922744	16903052	18686572	16491798	22903908	16996420	19450168	21374302		0.711234
FAD	0.03	306544	262546	288000	291611	191005	107003	131000	186059	166600	218823	287350		0.682261
PTERIN	0.05	198823776	183093536	205992208	205081632	143985344	173138256	153634080	159571888	135731920	161490672	149251056		0.829635
pentadecanoylcarnitine	0.04	1687028	2042569	1909197	2242476	1388695	1228555	1123443	1239047	1506316	1873980	1415472		0.753941
4-ACETAMIDOBUTANOATE	0.04	573098	520415	331982	501643	443588	479801	278835	325890	282048	362649	364386		0.735924
heptadecanoyl carnitine	0.05	4280717	5183830	5290202	6573267	3551316	3271149	3134660	2853928	3516626	4884132	3836243		0.720033
SARCOSINE	0.05	24521084	22245224	19000000	18756590	18386558	22064808	22000000	27428408	24778006	24646874	22809824		1.16387
PYRUVATE	0.03	13245667	12783518	13829643	15726421	11723690	18192532	12790989	16792588	15576846	16054955	16646049		1.18922
ACETOACETATE	0.05	6857813	6794093	6671958	6718636	7015718	7232315	6435984	10317028	8317204	9087999	8124827		1.21154
OXOPROLINE	0.03	22597270	19129232	20392980	20608580	14835461	31442244	18839674	28452946	22640154	24313196	27222762		1.30608
URIDINE	0.03	1534057	1251471	1394569	2403064	1209115	3686436	2425197	1707585	3242700	1814667	2728941		1.66891
BILIVERDIN	0.02	3087567	2734213	3600000	4413490	2748965	5029263	4790000	5688604	3979097	4073407	3751032		1.37236
CYSTATHIONINE	0.02	45899792	28248700	33200000	33345094	19873552	40731304	38900000	60357088	50124524	44526616	52097328		1.48815
CORTISOL	0.02	354144	150487	141000	208479	233354	367849	288000	465801	363932	283498	371119		1.64005
GLUCONATE	0.02	3727662	2339167	2253285	3022879	1520013	3905148	2861266	4495913	4364699	3640675	4244038		1.52321
THREONINE	0.02	31554940	22928538	21205104	25565784	14046582	32748692	28544384	40035124	36026472	27936666	35045952		1.44793
HOMOGENTISATE/3,4-DIHYDROXYPHENYLACETATE	0.02	574177	502308	1214138	828929	724369	3662862	1583487	5310626	1667785	2243514	2400328		3.65699
URACIL	0.01	2922812	2712049	2835878	4672057	2938412	6417598	4925868	3877543	5923921	4129121	5199866		1.57917
5-HYDROXYLYSINE	0.01	217921	147574	126000	218177	171496	408839	220000	264119	310159	298381	250656		1.65704
AMINOADIPATE/N-METHYLGLUTAMATE	0.01	11767945	9790225	8960000	10716465	6427521	14976209	11700000	17341016	13304076	12650419	14028862		1.46868
GUANIDINOSUCCINATE	0	513035	449671	388000	485550	385711	514601	625000	523368	613672	577845	728781		1.34388
LYSINE	0.01	47060132	34159880	34200000	53611288	35736652	109175152	54100000	73877824	69674872	81146136	60821748		1.82644
AMINOISOBUTANOATE/2-AMINOISOBUTYRATE	0	13277059	12669646	11700000	12992250	8818477	16654135	13600000	16556474	15115659	16047537	16905940		1.3298
ISOLEUCINE/LEUCINE	0	763644096	658704384	590000000	627363648	524262784	929675456	696000000	864137856	870053120	816740352	885238976		1.3332
3-HYDROXYBENZYL ALCOHOL	0.01	37867	25671	32496	101785	47554	462111	231357	674372	205725	326367	275130		7.38692
4-METHYLCATECHOL	0.01	37867	25671	32496	101785	54154	470054	221094	642557	205725	326367	294175		7.14353
3-METHYL-2-OXOVALERATE/KETOLEUCINE	0	22579088	18410700	17527892	23658328	16174353	28310288	27133562	37233392	33767968	37883960	26245184		1.61476
ALPHA-D-GLUCOSE	0	35624228	21484824	20244738	40961360	16698873	84997112	59269528	86866080	88727880	76656944	88705672		2.99489		2.70028e+07	80870536	2.99489
