# Supplementary material for: Reinforcing one-carbon metabolism via folic acid/Folr1 promotes β-cell differentiation
Source: Nat Commun. 2021 Jun 7;12:3362. doi: 10.1038/s41467-021-23673-0 (PMC8184927; doi:10.1038/s41467-021-23673-0)
Supplement: Supplementary file 5 — Source data [file 41467_2021_23673_MOESM5_ESM.xlsx]

## Sheet: Fig 1b
beta-cell count in the zebrafish primary islet at 6 dpf (ins:kaede)
Uninjected control	3	5	6	7	4	8	6	8	3	4	5	7	5	4	3	6	5	6	7	3	7	4	8	5	7	3	6	3	6	4	4	5	10	7	4	7	4	4	3	5	6	4	4	7	5	4	4	2	3
Transposase control	8	5	2	3	3	4	1	5	2	4	2	4	5	5	6	8	1	4	7	2	4	6	3	4	5	6	7	5	6	4	9	8	4	9	5	4	2	5	1	3	4	5	6	5	2	2	6	4	6
actb2:H2BmCherry	6	9	3	4	5	4	6	6	8	7	7	4	7	5	5	5	6	4	7	4	6	7	4	5	3	4	6	2	3	4	4	3	8	7	7	2	1	6	5	5	4	5	9	5	5	6	5	4	8
actb2:adma	2	4	0	6	4	3	3	4	6	4
actb2:agt	9	10	5	3	6	10	6	8	9	5	2	7	6	6	3	5	4	5	7	4	6	5	4	7	6	10	5	5	6	4	4	8	9	5	6	7	5	7	5	5	7	6
actb2:apoa1a	3	6	5	7	5	2	1	4	6	8	6	1	3	4	4	5	3	5	3	2	4	5	8	3	6	5	3	3	6	4	8	7	3	4	2	11	7	6	4	5	6	7	4	4	4	4	6	2	9
actb2:bgnb	7	4	15	5	7	5	10	4	8	4	6	5	4	5	6	3	5	5	6	10	4	5	10	5	4	7	6	10	4	6	8	6	9	6	3	10	7
actb2:ephrina2	7	2	5	3	4	5	5	7	9	4	8	5	11	3	4	8	3	2	5	8	2	5	4	5	7	3
actb2:folr1	12	8	6	7	7	11	3	10	7	6	10	13	9	12	7	5	11	6	5	5	7	9	7	7	12	7	5	7	8	8	6	11	8	6	8	5	14	7
actb2:galn	7	6	4	2	6	5	3	2	3	11	2	4	4	6	1	4	6	4	5	10	5	4	5	2	2	2	1	2	5	1	3	5	7	5	2	4	3	7	4
actb2:ier3ip1	8	3	10	7	2	3	3	8	4	8	5	4	2	8	6	2	5	6	4	3	6	5	4	5
actb2:penka	8	2	5	3	4	3	4	3	7	10	8	8	6	5	7	13	7	3	7	2	3	5	3	1	4	5	4	5	6	12	7	7	6	6	4	2	7	5	6	7	8	4	7	3	3	7	9	8	5
actb2:serpina7	8	10	8	5	5	3	7	1	4	5	5	3	7	4	4	4	6	6	7	3	7	6	7	8	7	8
actb2:sfrp5	5	6	6	4	7	5	8	8	5	3	5	6
actb2:sostdc1a	5	4	5	6	5	3	8	5	9	4	3	4	3	4	5	3	4	11	4	4	4	3	5	1	10	1	10	3	6	8	6	9	6	4	7	6	2	6	12	5	4	4	5	6	8	6	5	7	4
actb2:spint1b	7	5	5	5	6	6	9	1	3	6	5	3	11	3	1	6	12	6	4	4	8	3	3	3	5	6	2	4	13	13	6	10	9	3	4	4	4	8	5	8	8	6	8	2	7	5	3	6	5
actb2:zgc163030	7	4	3	8	5	2	3	2	3	4	4	4	3	3	10	3	8	5	6	6	5	1	5	2	5	5	5	3	4	5	2	2	6	7	3	3	6	0	8	7	4	3	5	5	2	6	7	4	9
actb2:zgc174259	3	4	10	8	6	5	6	4	5	6	5	4	6	3	6	4	9	7	4	6	7	4	5	5	4	3
actb2:zgc198329	9	6	5	10	4	7	2	3	5	6	5	11	6	4	5	5
actb2:igfbp1a	7	6	12	10	7	9	5	11	7	10	7	6
[truncated: 88 more columns]

## Sheet: Fig 2f
beta-cell count in the zebrafish primary islet at 6 dpf (ins:kaede)
Control	10	6	6	7	4	5	11	4	7	6	6	10	9	7	4	10	8
actb2:folr1	11	12	6	16	11	14	11	5	9	8	11	8	12	8	9	10	9
tp1:folr1	14	11	8	8	11	6	7	13	9	7	8	10	16	8	19
pax6b:folr1	10	13	6	11	17	6	15	6	5	8	4	3	5	5	11	8
ela3l:folr1	7	9	7	9	16	10	6	13	10	8	5	7	5	5	8	4

## Sheet: Fig 2i-j
beta-cell count in the zebrafish primary islet at 6 dpf (ins:H2BGFP)
Control	14	11	28	19	19	20	19	29	12	18	21	12	25	22	11	21
Tg(actb2:folr1)	23	16	22	18	17	25	21	35	24	29	30	40	15	29	33
ins:H2BGFP+EdU+ cells
Control	2	4	7	2	5	0	5	4	1	1	7	1	5	2	2	1
Tg(actb2:folr1)	4	0	1	5	1	10	3	5	5	5	4	4	1	3	6

## Sheet: Fig 2m-n
beta-cell count in the zebrafish primary islet at 6 dpf (ins:H2BGFP)
Control	20	27	16	18	17	16	10	14	22	20	20	8	17	9	13	21	14	11	24	13
Tg(actb2:folr1)	27	18	18	14	18	12	20	24	27	19	13	25	26	11	21	18	26	30	21	21	15
ins:H2BGFP+tp1:H2BmCherry+ cells
Control	5	3	6	6	9	3	3	6	3	2	9	3	8	5	5	3	7	3	6	5
Tg(actb2:folr1)	10	3	6	7	9	7	9	9	3	9	3	10	6	4	14	11	8	14	13	9	7

## Sheet: Fig 4e
beta-cell count in the zebrafish primary islet at 6 dpf (ins:H2BGFP)
Control	24	27	10	23	22	14	22	20	25	18	20	10	15	10
Tg(actb2:folr1)	22	35	25	24	20	24	20	10	17	19	27	22	28	17	22	27
Methotrexate	14	28	24	20	16	8	16	20	9	16	18	14	14	20	15	21
Tg(actb2:folr1)+Methotrexate	21	20	13	23	13	13	23	14	13	14	21	10	18	11	19	23

## Sheet: Fig 4h-i
beta-cell count in the zebrafish primary islet at 6 dpf (ins:H2BGFP)
Control	20	23	23	10	27	14	12	19	10	21	16	19	21	16	13	12	14
Folinic acid 20	14	27	19	17	27	32	20	30	20	20	19	22	24	19	24
ins:H2BGFP+tp1:H2BmCherry+ cells
Control	5	3	13	4	8	1	5	6	6	6	8	8	4	7	5	2	5
Folinic acid 20	5	11	1	7	12	20	7	12	6	8	7	10	12	10	9

## Sheet: Fig 5c-d
beta-cell count in the zebrafish secondary islets at 1-month of age (ins:H2BGFP)
Control	9	23	18	17	13	8	14	16
Folinic acid	19	36	32	14	28	32	19	17	13
ins:H2BGFP+tp1:H2BmCherry+ cells
Control	3	7	6	1	1	2	6	0
Folinic acid	7	11	13	6	10	9	6	1	2

## Sheet: Fig 7c-d
CK7+ cells (% of total cell population)
Control	26.7136	30.2808	33.3051	36.5373
Folinic acid	38.0068	34.0526	34.0975	40.1619
Insulin+CK7+ cells (% of total cell population)
Control	4.25689	5.08258	4.05544	2.24621
Folinic acid	9.65749	9.06222	9.70234	8.42115

## Sheet: Fig 7g-h
	Glucagon+ cells (% of total cell population)
Control	11.5592	10.7138	10.275	9.43385
Folinic acid	12.71	11.8438	10.9547	10.5376
	Insulin+ cells (% of total cell population)
Control	14.6943	15.1817	18.7401	14.8095
Folinic acid	17.4782	14.0804	17.0673	15.2425

## Sheet: Supplementary Fig 1e
beta-cell count in the zebrafish primary islet at 6 dpf (ins:kaede)
Control	8	7	10	10	11	5	5	18	11	4	4	10	7	8	11	9	6	11	10	11	4
tp1:folr1	7	10	16	10	11	17	7	14	13	12	10	6	10	12	7	14	15	7	13	15	9
tp1:folr1-ΔGPI anchor domain	13	8	5	7	13	15	6	9
tp1:folr1-NLS	12	12	10	3	10	4	5	13	13	17	10	9	9	9	7	15	5	13

[truncated: 7 more sheets: Supplementary Fig 3c, Supplementary Fig 4c, Supplementary Fig 4f, Supplementary Fig 5c-d, Supplementary Fig 5g, Supplementary Fig 7c, Supplementary Fig 7d]
